# Supplementary material for: The clinical characteristics and outcomes of different inhaled therapies in chronic obstructive pulmonary disease patients with frequent cough
Source: Ann Med. 2024 Jan 17;55(2):2304107. doi: 10.1080/07853890.2024.2304107 (PMC10795788; doi:10.1080/07853890.2024.2304107)
Supplement: Supplemental Material [file IANN_A_2304107_SM2396.zip]

Archive with 3 entries (3 files):
- Supplement Figure 1.tif
- Supplement Figure 2.tif
- Supplementary Tables.docx
